# Supplementary material for: Characterization of Zr-Containing Dispersoids in Al–Zn–Mg–Cu Alloys by Small-Angle Scattering
Source: Materials (Basel). 2023 Jan 31;16(3):1213. doi: 10.3390/ma16031213 (PMC9919802; doi:10.3390/ma16031213)
Supplement: Supplementary file 1 [file materials-16-01213-s001.zip]

Archive with 1 entries (1 files):
- materials-2125429-supplementary final.pdf
